# Supplementary material for: Medial preoptic CCKAR mediates anxiety and aggression induced by chronic emotional stress in male mice
Source: Natl Sci Rev. 2025 May 21;12(10):nwaf152. doi: 10.1093/nsr/nwaf152 (PMC12418936; doi:10.1093/nsr/nwaf152)
Supplement: nwaf152_Supplemental_Files [file nwaf152_supplemental_files.zip]

Archive with 5 entries (5 files):
- Supplemengary table_S1.pdf
- Supplementary figure files.docx
- Supplementary Files.docx
- Video_S1 .mp4
- Video_S2.mp4
